# Supplementary material for: Comparison of Preconception Diet Scores Across Studies: The PrePARED Consortium
Source: Nutrients. 2025 Jun 18;17(12):2035. doi: 10.3390/nu17122035 (PMC12196022; doi:10.3390/nu17122035)
Supplement: Supplementary file 1 [file nutrients-17-02035-s001.zip]

Archive with 1 entries (1 files):
- nutrients-3626140-supplementary.pdf
